# Supplementary material for: Thirteen New Patients of PPP2R5D Gene Mutation and the Fine Profile of Genotype–Phenotype Correlation Unraveling the Pathogenic Mechanism Underlying Macrocephaly Phenotype
Source: Children (Basel). 2024 Jul 26;11(8):897. doi: 10.3390/children11080897 (PMC11352527; doi:10.3390/children11080897)
Supplement: Supplementary file 1 [file children-11-00897-s001.zip › Supplementary Table S1.xlsx]

## Sheet: Sheet1
Supplementary table 1：Thirty five PPP2R5D gene variants in 190 patients
Conserved region	Variant	Protein change	Variant type	Classification	bp distance	Patients	Total patients
CR1							141
	c.592G>A	p.E198K	Missense	P	2	78
	c.598G>A	p.E200K	Missense	P	6	34
	c.602C>G	p.P201R	Missense	P	4	3
	c.619T>C	p.W207R	Missense	P	17	12
	c.589G>A	p.E197K	Missense	P	0	3
	c.590A>G	p.E197G	Missense	P	1	5
	c.620G>T	p.W207L	Missense	P	1	1
	c.599_602delAGCCinsGGCA	p.G200_P201delinsGH	Missense	LP	1	1
	c.632A>C	p.Q211P	Missense	P	12	3
	c.608T>C	p.L203P	Missense	P	7	1
CR2							19
	c.748G>A	p.E250K	Missense	P	0	2
	c.752A>C	p.D251A	Missense	P	1	6
	c.752A>T	p.D251V	Missense	P	1	5
	c.751G>C	p.D251H	Missense	P	3	2
	c.751G>T	p.D251Y	Missense	P	3	3
	c.758G>C	p.D253P	Missense	P	7	1
CR3							9
	c.1258G>A	p.E420K	Missense	P	0	9
Others							21
	c.157C>T	p.P53S	Missense	Benign	/	1
	c.271C>A	p.R91S	Missense	VUS	/	1
	c.1568G>T	p.R523L	Missense	VUS	/	1
	c.1321C>T	p.Arg441*	Nonsense	P*(VUS)	/	3
	c.1672A>G	p.M558V	Missense	VUS	/	2
	c.225_226delAG	p.G77Afs*53	Frameshift	VUS	/	1
	c.663del	p.E222Sfs*9	Frameshift	VUS	/	1
	c.1645_1646delAG	p.R549Dfs*5	Frameshift	VUS	/	1
	c.280G>A	p.E94K	Missense	VUS	/	1
	c.619_620del	p.W207Afs*8	Frameshift	VUS	/	1
	c.523-5C>T	/	Splicing	VUS	/	1
	c.1419T>G	p.F473L	Missense	VUS	/	1
	c.689T>C	p.I230T	Missense	VUS	/	1
	c.937C>G	p.L313V	Missense	VUS	/	1
	c.1386_1387del	p.H463Mfs*3	Frameshift	VUS	/	1
	c.1319C>T	p.A440V	Missense	VUS	/	1
	c.256C>T	p.R86W	Missense	VUS	/	1
	c.1607C>G	p.T536R	Missense	VUS	/	1
							190
Notes:P,pathogenic;LP,likely pathogenic;VUS,variant of uncertain significance;*,variants de classed by us
